# Supplementary material for: Clinical Significance and Tumor Microenvironment Characterization of a Novel Immune-Related Gene Signature in Bladder Cancer
Source: J Clin Med. 2023 Feb 27;12(5):1892. doi: 10.3390/jcm12051892 (PMC10003605; doi:10.3390/jcm12051892)
Supplement: Supplementary file 1 [file jcm-12-01892-s001.zip]

Archive with 1 entries (1 files):
- Supplementary materials.zip
